# Supplementary material for: METTL16 and YTHDC1 Regulate Spermatogonial Differentiation via m6A
Source: Cell Prolif. 2024 Nov 29;58(5):e13782. doi: 10.1111/cpr.13782 (PMC12099213; doi:10.1111/cpr.13782)
Supplement: Supplementary file 1 — Table S1. [file CPR-58-e13782-s003.xls]

## Sheet: Sheet1
Table S1 The primers used for mouse genotyping and qPCR
1	Mettl16 1st loxP For	GTGTGTGCAGTGCCTGTGAA
2	Mettl16 1st loxP Rev	ATGGCACCACATGTGTGCAC
3	Mettl16 2nd loxP Rev	TCAGTCTTCTTCTGACTGCCT
4	Ythdc1 1st loxP For	CATCTCTCCAGCCCGGTAAA
5	Ythdc1 1st loxP Rev	GTGCTACACTAAGTCCTGTGAC
6	Ythdc1 2nd loxP Rev	AGCTCAGACCATAACTTCGT
7	DDX4-Cre For	CACGTGCAGCCGTTTAAGCCGCGT
8	DDX4-Cre Rev	TTCCCATTCTAAACAACACCCTGAA
9	Stra8-Cre For	ACTCCAAGCACTGGGCAGAA
10	Stra8-Cre Rev	CGTTTACGTCGCCGTCCAG
11	qPCR.001-8030474K03Rik.For	CAGGGGTTGCTCTGCTAGGGAA
12	qPCR.002-8030474K03Rik.Rev	TGCAGACCAGGATCTCTCGGTG
13	qPCR.003-Nasp.For	GGGATATGCTGGATTTAGCCAAG
14	qPCR.004-Nasp.Rev	ACTTCTCCAAGTTTAAGATGGGC
15	qPCR.005-Zfp518a.For	GACTGCAAGGAAGTCTATCAGTG
16	qPCR.006-Zfp518a.Rev	AGCTCGCTCAGATTTACAAAGC
17	qPCR.007-Pou4f1.For	AGAGCACCATCTGCAGGTTCGA
18	qPCR.008-Pou4f1.Rev	AAGTCCGCTTGCGCTTCTTCTC
19	qPCR.009-Tex15.For	TGCCATGACTCAAGGGCTAAT
20	qPCR.010-Tex15.Rev	TGGAAGGCATCAGACAAAATGTT
21	qPCR.011-Asf1b.For	CCTTCCGGTTCGAGATCAGC
22	qPCR.012-Asf1b.Rev	GGATGGGTTTGGGGCATCAG
23	qPCR.013-Esco2.For	GACCTATAAGCCAGTTGTGGAC
24	qPCR.014-Esco2.Rev	TCCGCCTTGGAGTGTAACTTG
25	qPCR.015-4933427D06Rik.For	CAGTGAAGAAACAGGGGCTGCC
26	qPCR.016-4933427D06Rik.Rev	TGGGGGCCCTGAATGACATGAA
27	qPCR.017-1700001L05Rik.For	GTGCCAGACCCATTTGGAGCTG
28	qPCR.018-1700001L05Rik.Rev	TCTCAGTGTGGAGCAGGTGTCC
29	qPCR.019-Tex13b.For	GAACCTGACCCTGTCCTGGGAG
30	qPCR.020-Tex13b.Rev	AGGCTTCCTGAACATCCCGAGG
31	qPCR.021-Cdr2.For	ATGCTGGCAGATAACCTAGTGG
32	qPCR.022-Cdr2.Rev	CCAGTAGCGTCTTTCCAAGTTC
33	qPCR.023-Jag2.For	CAATGACACCACTCCAGATGAG
34	qPCR.024-Jag2.Rev	GGCCAAAGAAGTCGTTGCG
35	qPCR.025-Hmx1.For	CGCCTCCTCCTTCCTCATCGAG
36	qPCR.026-Hmx1.Rev	GTCGTCGTCGTCCTCTTCCTCT
37	qPCR.027-Rbm44.For	AATAGCATTGGATTGGGAAGGAG
38	qPCR.028-Rbm44.Rev	GCTTACTGTCTTCGCTAAGTGTG
39	qPCR.029-Meioc.For	ACAGTTAAGGCAACTTTCCAAGA
40	qPCR.030-Meioc.Rev	GCTGTAATGGTGTTTCAAGACCT
41	qPCR.031-Poln.For	TATGTCTGCTATGCGTTCAGGT
42	qPCR.032-Poln.Rev	TGAGTCTCCTCATGTTCAGCTA
43	qPCR.033-Jph1.For	TTTTTGCCCCGTGGAAGATCA
44	qPCR.034-Jph1.Rev	AAGCCATTGCGCTTATCGTTC
45	qPCR.035-Cpeb1.For	AAGGATTGCTGGGACAACCAA
46	qPCR.036-Cpeb1.Rev	GGCCACGGGGAGATTCTTG
47	qPCR.037-Kif27.For	ATCATCAAGTCTGTGTGAGGGA
48	qPCR.038-Kif27.Rev	CGACAGCACTAGGGGCTTTAT
49	qPCR.039-Gapdh.For	AGGTCGGTGTGAACGGATTTG
50	qPCR.040-Gapdh.Rev	TGTAGACCATGTAGTTGAGGTCA
